# Supplementary material for: C/EBPδ Gene Targets in Human Keratinocytes
Source: PLoS One. 2010 Nov 2;5(11):e13789. doi: 10.1371/journal.pone.0013789 (PMC2970548; doi:10.1371/journal.pone.0013789)
Supplement: Table S3 — List of the C/EBPδ target genes identified by ChIP on chip analysis. (0.04 MB XLS) [file pone.0013789.s005.xls]

## Sheet: Sheet1
Distance from the gene	Gene Symbol	mRNA accession	GeneID
0	PGRMC1	NM_006667	10857
0	TBRG1	BC032312	84897
0	LBR	NM_002296	3930
0	CXCR4	NM_003467	7852
0	LYK5	BC043641	92335
0	BCOR	BC114220
0	AK056203	AK056203	90678
0	HIST1H4F	NM_003540	8361
0	AF336887	AF336887	400949
0	FRAT1	NM_005479	10023
0	ARHGAP24	AK091196	83478
0	CLIC4	NM_013943	25932
0	LDLR	AB209409	3949
0	BC040592	BC040592	85480
0	ZNF600	NM_198457	162966
0	SLITRK5	NM_015567	26050
0	ACYP2	NM_138448	98
0	GPD1L	NM_015141	23171
0	BC012204	BC012204	64778
0	CDH12	NM_004061	1010
0	MGC29463	NM_152686	202052
0	PDE3B	NM_000922	5140
0	FLJ37794	NM_173588	283284
0	HIST2H3C	NM_021059	126961
0	PTTG1	NM_004219	9232
0	CTNNAL1	NM_003798	8727
0	BC064522	BC064522	51290
0	ZNF510	NM_014930	22869
0	ZNF721	NM_133474	170960
0	TMEM16F	NM_001025356	196527
0	MGC13204	NM_031465	83695
0	MPP6	NM_016447	51678
0	ULBP2	NM_025217	80328
0	LTBP1	M34057	4052
0	OMA1	NM_145243	1600
0	HOXB4	NM_024015	3214
0	NF2	NM_181826	4771
0	IBRDC2	NM_182757	255488
0	MALT1	NM_006785	10892
0	BX161483	BX161483
0	TXNDC11	NM_015914	51061
0	SCN4B	NM_174934	6330
0	IRGQ	NM_001007561	126298
0	BC041142	BC041142	9213
0	MPDZ	NM_003829	8777
0	TRPM2	AB001535	7226
0	MSRB3	BC040053	253827
0	MLF1	AK056948	4291
0	ADAMTS10	NM_030957	81794
0	RDBP(BUT1)	BC011600
0	CNTNAP5	NM_130773	129684
0	BUD31	NM_003910	8896
0	GATA3	BC006793	2625
0	FLJ45974	NM_001001707	401337
0	U80760	U80760
0	KIAA1386/ANKIB1	AB037807
0	SPEN	NM_015001	23013
0	PLCB1	AY004175	23236
0	SLC1A5	NM_005628	6510
0	AF064842	AF064842	9378
0	USP50	NM_203494	373509
0	MGC26356	NM_001039758	642280
Distance from the gene	Gene Symbol	mRNA accession	GeneID
UPSTREAM
281	CXCR4	NM_001008540	7852
136	CDX2	NM_001265	1045
842	PLEKHA9	NM_015899	51054
352	FOXM1	NM_202003	2305
1843	MAFB	NM_005461	9935
3882	HOXB3	NM_002146	3213
371	WT1	NM_000378	7490
1812	PML	M79462	5371
466	TRPS1	AF183810	7227
15	BAT1	NM_004640	7919
294	PDAP1	NM_014891	11333
1366	AY587847	AY587847	649159
1485	FLJ45983	NM_207423	399717
102	ING4	NM_016162	51147
2258	CHES1	U68723	1112
1366	AY587847	AY587847	649159
384	BC047918	BC047918	83478
1288	HIST2H2AA	NM_003516	8337
2794	SLU7	NM_006425	10569
1378	AY587847	AY587847	649159
3141	AK074185	AK074185	134265
1485	FLJ45983	NM_207423	399717
1366	AY587847	AY587847	649159
4931	AK128554	AK128554
2255	PANX3	NM_052959	116337
2869	AF090941	AF090941
Distance from the gene	Gene Symbol	mRNA accession	GeneID
DOWNSTREAM
2511	GK001	NM_020198	57003
4603	AF271776	AF271776
309	TRH	NM_007117	7200
97	MGC14595	NM_032334	84294
757	TSLP	NM_033035	85480
24	TRPV3	AY118268	162514
328	WDR60	NM_018051	55112
1373	DLL1	NM_005618	28514
223	GPI7	NM_017733	54872
1613	WIT-1	NM_015855	51352
498	SYT12	NM_177963	91683
55	GRPEL2	NM_152407	134266
4519	AK127499	AK127499
263	ZNF576	NM_024327	79177
7572	ZNF160	NM_198893	90338
2688	VAMP4	NM_201994	8674
1819	ATP6V1G2	NM_138282	534
28	CCNA1	NM_003914	8900
3059	ZNF384	NM_133476	171017
