# Supplementary material for: C/EBPδ Gene Targets in Human Keratinocytes
Source: PLoS One. 2010 Nov 2;5(11):e13789. doi: 10.1371/journal.pone.0013789 (PMC2970548; doi:10.1371/journal.pone.0013789)
Supplement: Table S4 — List of the C/EBPδ target genes identified by expression profiling analysis. (0.06 MB XLS) [file pone.0013789.s006.xls]

## Sheet: Sheet1
SYMBOL	FD C EBP delta/CTL
SCGB2A2	3.70172
ARG1	3.69068
SPP1	2.79616
KLK4	2.68356
SLC12A8	2.55927
SPON2	2.54326
GAL	2.51745
LOC728285	2.50531
MUCL1	2.50066
KRTAP19-1	2.43322
SERPINA9	2.3907
KLKP1	2.37705
LOC643146	2.32512
HS.100261	2.30799
CCDC147	2.28857
C19orf30	2.22467
KRT75	2.17567
HK2	2.13289
BARX2	2.12466
LYRM4	2.11518
LOR	2.06986
MPP7	2.02652
SPANXN5	2.02116
RASD1	2.00772
HN1	2.00763
LOC440900	1.99524
TAGLN	1.98721
CCL22	1.98073
THRAP3	1.9716
HS.62927	1.96723
TIGA1	1.92157
C10orf99	1.91904
C8orf13	1.91872
HS.126866	1.9145
HS.282107	1.90597
CYP1B1	1.89949
ARC	1.89852
PLAC1	1.89239
SFXN1	1.87728
ZP4	1.87062
LCE3A	1.85319
HBQ1	1.84039
TNFRSF18 (GITR)	1.82812
MGP	1.82524
SLC37A2	1.81886
SERPINB4	1.81608
CISH	1.80879
C6orf188	1.80605
CD83	1.79468
FLVCR2	1.78175
PSG2	1.78046
DDX10	1.77883
IFI30	1.77817
TEX12	1.76775
HS.311428	1.76751
GPATCH2	1.76476
GPR109A	1.76042
HS.574286	1.75682
HS.58384	1.75025
RPL14	1.73228
HS.7413	1.7241
ZC3HC1	1.72409
ALDH8A1	1.72293
CCDC58	1.71939
PSG6	1.71783
SOD3	1.7149
HSPA6	1.71241
NPR2	1.71107
LMCD1	1.6952
EDG1	1.69473
GK	1.67426
MMP15	1.67271
LOC441763	1.67152
TUSC2	1.66828
USMG5	1.66479
PC-3	1.65663
OLAH	1.65609
C9orf105	1.65509
PIM2	1.65457
HS.397465	1.64525
TCERG1L	1.62832
RRAS2	1.62605
ABCA1	1.62482
LCE3C	1.62223
FUNDC1	1.6217
HS.580710	1.62107
RNASE13	1.62099
FAM110C	1.61936
LOC645836	1.61822
LAMA2	1.61755
HS.306721	1.61386
HS.570838	1.61344
KRT10	1.61301
PSORS1C2	1.61002
IL1F7	1.60552
TPM1	1.60326
KCTD8	1.60298
ARRDC4	1.5995
LOC729692	1.59579
SALL4	1.59508
RWDD2A	1.59347
FAM108B1	1.59302
PDRG1	1.59245
MREG	1.59143
RNF217	1.58253
SHE	1.58182
POLR2L	1.57821
VTCN1	1.5782
HS.567759	1.57541
LOC653377	1.57299
HS.382116	1.56896
RRP15	1.56771
MRPL50	1.56656
KRT86	1.56573
GAD1	1.5647
TXNRD1	1.56303
LOC728229	1.56199
ZNF24	1.55841
PPIF	1.55611
HS.213144	1.55262
SELK	1.55253
ABHD8	1.55222
SRP19	1.55097
MAFB	1.54914
ISCA1	1.54637
ASF1A	1.54594
IL1R2	1.54072
LOC255783	1.54062
USP2	1.54045
RPL23AP7	1.54045
BMP6	1.53787
MGC70863	1.53705
NLRP10	1.53679
GATC	1.53597
CBWD5	1.53577
LCE1F	1.53293
C14orf149	1.53137
VRK3	1.53069
RHOB	1.5305
C13orf15	1.53046
KLK14	1.53039
JMJD4	1.52832
CAT	1.52691
CLSTN2	1.52617
LOC642035	1.52577
ITPR1	1.5256
LOC392145	1.5232
GLRX	1.52196
C8orf33	1.51949
LOC731486	1.51894
NRBP1	1.51814
SOX2	1.51742
C19orf47	1.51543
MRPS24	1.51528
FA2H	1.51502
TMEM170	1.51152
SGSM1	1.51126
FOXD1	1.50486
CAV1	1.50443
CSRP2	1.5031
MRS2	1.50206
LOC727848	1.50143
PRKAR1B	1.5011
SRRD	1.50007
CNOT1	-1.50032
CPNE3	-1.5004
HS.544637	-1.50043
CDC45L	-1.50095
HS.145444	-1.50364
IFIT1	-1.50395
IGFBP6	-1.50425
RARRES3	-1.50443
LMTK3	-1.50476
SLC16A12	-1.50488
AIRE	-1.50489
EFHC1 (ca++ homeostasis)	-1.5049
MCM6	-1.50496
COL4A5	-1.50517
POLE	-1.50593
SCARB2	-1.50636
BLZF1	-1.50684
ATP1A1	-1.5072
DTWD2	-1.50781
SLC31A2	-1.50841
PLOD1	-1.50883
INTS3	-1.51097
BAIAP2L2	-1.51176
EDG8	-1.51262
IVNS1ABP	-1.51445
HS.553301	-1.51471
SLC44A3	-1.51692
VCL	-1.51695
IGSF3	-1.51805
JAG1	-1.51874
TRAM2	-1.51921
SPINK7	-1.52007
SLC38A1	-1.5203
MARCH6	-1.52148
TNS3	-1.52184
REC8	-1.52238
BIVM	-1.5235
TRR1	-1.52384
KIAA0247	-1.52424
CENPF	-1.52531
FAM129B	-1.52647
RAB6IP1	-1.52662
AARS2	-1.52847
ATG7	-1.52885
SPIN4	-1.53172
TPX2	-1.53207
NINJ1	-1.53227
MPZL2	-1.5341
HS.163752	-1.53424
MPHOSPH1	-1.53429
ILVBL	-1.53502
FLJ22662	-1.53517
PKMYT1	-1.53599
NT5DC2	-1.53603
EIF2AK4	-1.5363
DSG2	-1.53631
KLHDC8B	-1.53747
TBC1D16	-1.53803
FLJ41603	-1.5381
TSPAN9	-1.54256
ZNF549	-1.54389
F2RL1	-1.54452
TBC1D3G	-1.5447
LOC647993	-1.5452
C6orf54	-1.54555
TMEM159	-1.54556
PTK6	-1.54733
MACF1	-1.54769
RPL39L	-1.54823
TRIM8	-1.54841
HSD17B7	-1.54864
PCYOX1	-1.54886
ANKRD33	-1.5489
ITGB5	-1.54912
PDXK	-1.54977
DLL1	-1.54988
NPC1	-1.5504
SH3GLB2	-1.55041
HYPK	-1.55055
COBL	-1.55145
CAPNS2	-1.5515
DBP	-1.55214
MALL	-1.55293
HS.193767	-1.55374
SLC25A23	-1.55456
EFNB2	-1.5546
E2F2	-1.5552
WBP5	-1.55566
SNORD31	-1.55575
TNFRSF14	-1.55893
CPNE4	-1.5599
GJC1	-1.56152
TNFRSF25 (DR3)	-1.56163
HS.184721	-1.56211
MFGE8	-1.56259
C20orf127	-1.56292
TNFAIP8L1	-1.56294
HS.176498	-1.56328
LOC648852	-1.56453
FAM64A	-1.56468
ALPK1	-1.56561
LOX	-1.56689
CDCA5	-1.56734
TMEM117	-1.56752
CCDC45	-1.56812
CYGB	-1.56888
SLC39A11	-1.56912
HCG2P7	-1.56965
LOC286208	-1.57093
HIGD1A	-1.57116
LOC136157	-1.5719
MICAL1	-1.57296
SMAD3	-1.57349
VWF	-1.57562
GSDML	-1.57617
MAGT1	-1.57622
CATSPER2	-1.57732
LEPREL1	-1.5784
LOC647108	-1.57942
NLGN2	-1.57996
FAM63A	-1.58022
CDCA8	-1.58112
DAPK1	-1.58174
WDR19	-1.58217
LOC492311	-1.58329
SKIV2L	-1.58354
TYMS	-1.58368
SFRS14	-1.5843
SCEL	-1.58507
ITM2C	-1.58517
KIAA1522	-1.58564
ELOVL4	-1.5857
N4BP2	-1.58587
MT2A	-1.58788
GALIG	-1.5887
LOC613037	-1.58964
EML3	-1.59031
CERCAM	-1.59386
DAAM2	-1.5957
SLC44A2	-1.59733
SCNN1G	-1.59771
KIAA0101	-1.59927
CELSR2	-1.6001
LOC644151	-1.60028
MTE	-1.60031
ACPL2	-1.60238
CD99L2	-1.60572
DMC1	-1.60612
LOC643161	-1.60718
FNBP4	-1.60924
CKAP2L	-1.60927
CD14	-1.60927
CLDN7	-1.61031
SPTAN1	-1.61065
TJP2	-1.61127
C10orf54	-1.61284
BCL3	-1.61503
ZNFX1	-1.61532
CCNA2	-1.61559
BRSK1	-1.62089
FAM129A	-1.62209
EMP3	-1.62267
PLXNB2	-1.62272
ALOX12B	-1.62455
CSNK2A2	-1.62809
C14orf173	-1.62964
ADCY6	-1.63068
MAST3	-1.63408
NBEAL2	-1.63536
BAZ2B	-1.63563
TMEM109	-1.63648
EVPL	-1.63662
TRPM1	-1.63761
HS.298873	-1.6379
FAM62B	-1.63899
TRIM22	-1.63936
MSX1	-1.64139
STX16	-1.64188
LOC653778	-1.64231
GUSB	-1.64465
SIX4	-1.64605
ATHL1	-1.64607
BIRC3 (AIP1, API2, CIAP2, HAIP1, HIAP1)	-1.6461
SGSM2	-1.64804
DENND4C	-1.65113
LOC200810	-1.65587
HTRA1	-1.65673
EXPH5	-1.65699
KIFC1	-1.65758
PNPT1	-1.66028
PLCG2	-1.66047
C1orf78	-1.66667
ITGA3	-1.66873
TPM2	-1.66949
VILL	-1.67269
C17orf53	-1.67456
COL5A1	-1.67489
TMEM45A	-1.67535
MUM1	-1.67616
SYT11	-1.67634
EHBP1	-1.67826
PLP1	-1.67857
RHOBTB3	-1.68007
MCOLN3	-1.6829
PIP5K2B	-1.68365
HS.535028	-1.6852
AGPAT7	-1.68658
AUH	-1.6871
TTK	-1.68894
DLG7	-1.68905
PLEKHA7	-1.68917
CYP3A5	-1.69157
ITPR3	-1.69712
HLA-DPA1	-1.69753
C1orf24	-1.69758
PLD1	-1.69872
NISCH	-1.70402
APOLD1	-1.70421
CYP27A1	-1.70441
FAM62A	-1.70804
DCAKD	-1.71107
LGALS1 (regulator of NFkB cascade)	-1.71118
MT1G	-1.71316
UNC84B	-1.71623
TRK1	-1.71857
EFEMP2	-1.71871
CCNB2	-1.7189
LOC729603	-1.71984
ACTG2	-1.71992
SLC1A4	-1.7228
DDX51	-1.72446
CSF2	-1.72673
AACS	-1.7306
CDKN3	-1.73096
UBE2C	-1.73108
NDFIP2	-1.73231
BUB1	-1.73235
STK36	-1.73893
SCARB1	-1.74039
LEPROT	-1.74144
LOC399900	-1.74169
COL11A1	-1.74287
TMEM173	-1.74454
NCAPG2	-1.74475
MFSD11	-1.74697
IFI16	-1.75014
SLC39A10	-1.75318
RALGPS1	-1.75345
HS.159264	-1.75372
RDH12	-1.75376
ANXA11	-1.75589
CRELD2	-1.75644
NCAPD2	-1.75694
PPL	-1.75836
FASN	-1.75869
COL17A1	-1.75918
PLSCR3	-1.77277
FAM83D	-1.77357
PRSS27	-1.77955
CHTF18	-1.77981
ALCAM	-1.78421
SOX10	-1.7853
PURB	-1.78782
PLXNB1	-1.7924
XPO1	-1.79295
HS.154336	-1.7932
DUOX1	-1.79502
MT1A	-1.79724
GCNT3	-1.79869
MAL	-1.80007
BTBD16	-1.80119
SGCE	-1.80165
MUC1	-1.80202
NAV1	-1.80319
LASS5	-1.80427
ESM1	-1.80638
PFKFB4	-1.80792
SCD	-1.8083
CRIP2	-1.80834
COL7A1	-1.81184
TBC1D14	-1.81198
SAMD9L	-1.81263
LOC654103	-1.81637
MTAP	-1.83056
RAPGEF3	-1.83269
LOC651308	-1.83286
GOLGA8A	-1.83439
CDR2L	-1.83858
STAT2	-1.84011
COBLL1	-1.84112
SPRYD5	-1.84139
HS.545589	-1.84262
RAPGEFL1	-1.84929
RARRES1	-1.85252
TIMP2	-1.85748
PLCH2	-1.85953
FGFBP1	-1.86572
GPM6B	-1.86838
JAM3	-1.87023
NUSAP1	-1.87154
ZNF337	-1.87401
CTSK	-1.87458
BEST1	-1.875
ADCY3	-1.87743
KNTC1	-1.87748
ACAD11	-1.87761
CEBPD	-1.87941
C21orf24	-1.88441
LOC196120	-1.88468
SAMD9	-1.88662
DCT	-1.89116
LZTS1	-1.8929
CTSD	-1.89336
KIT	-1.89491
TMEM184A	-1.90136
COX7A1	-1.90585
TRPV2	-1.91239
ENDOGL1	-1.91317
NCAPG	-1.91404
LOC440348	-1.91557
IL17RD	-1.91563
FCRLA	-1.91856
TUBB2B	-1.92069
SLC16A6	-1.92754
TROAP	-1.92953
ELF3	-1.93171
SCNN1A	-1.93419
NDRG3	-1.93539
LOC730994	-1.94152
TYRP1	-1.94192
CEP55	-1.9458
IRF1	-1.94675
IFITM3	-1.95019
FAT	-1.96175
IFI44	-1.97107
SLC27A1	-1.9716
TXNIP	-1.97697
DYNC1H1	-1.98591
LGALS3BP	-1.99391
CEACAM1	-1.99572
IFI44L	-2.00316
SPINK5	-2.00374
INCA	-2.0038
SEMA3F	-2.00427
IGFBP7	-2.01328
HS.543887	-2.01442
GAS6	-2.01742
CYP4F12	-2.0224
AEBP1	-2.02677
PCGF2	-2.02883
ASPM	-2.02926
NOTCH1	-2.03133
CA9	-2.03668
SPARC	-2.03839
TNFRSF6B	-2.04567
TNNI2	-2.05024
PDGFA	-2.07224
HS.370359	-2.07556
GCHFR	-2.081
EPHB6	-2.08237
TEGT (target Ale)	-2.09173
TJP3	-2.09508
EDN2	-2.10415
TNFSF10 (TRAIL)	-2.10959
MXRA5	-2.11286
AURKB	-2.1143
MX1	-2.11473
MC1R	-2.12524
SNCG	-2.1341
CDC20	-2.14027
CLCA4	-2.14253
CLIP3	-2.14926
GDF15	-2.1658
VSIG2	-2.17027
ECM1	-2.17616
NFIB	-2.17618
TYR	-2.17678
SNORD13	-2.18489
KIF20A	-2.20346
GALNT5	-2.23028
NOV	-2.2667
C14orf4	-2.27566
CYBRD1	-2.2976
SLC2A3	-2.30899
MYH9	-2.31921
IL20RB	-2.32228
HES1	-2.32373
COL16A1	-2.3934
CAPN12	-2.41145
IFITM2	-2.42508
CLCA2	-2.43523
LOC728715	-2.44531
PRC1	-2.48763
PRB3	-2.48825
BCYRN1	-2.50056
LAMB2	-2.50272
PLAT	-2.50412
MLPH	-2.50696
LAMA5	-2.56579
OCA2	-2.58529
MT1E	-2.5885
THBS2	-2.61951
ADAMTSL4	-2.62609
SILV	-2.6426
PIK3IP1	-2.66715
GABRP	-2.80479
LOC388135	-2.88763
PRB1	-2.95817
CAPN14	-3.08215
CRABP2	-3.16865
TOP2A	-3.31793
PRB2	-3.32765
IGFL3	-3.37341
KRT13	-3.47238
PTGS2 (COX-2)	-3.54817
IFITM1	-3.81367
HS.579631	-4.8221
KRT4	-4.91071
KRT77	-12.7198
